# Supplementary material for: Impact of BMI and PRP Platelet and Red Blood Cell Content on the Coagulation Kinetics of Ortho-R/PRP Mixtures
Source: Polymers (Basel). 2025 May 29;17(11):1515. doi: 10.3390/polym17111515 (PMC12157280; doi:10.3390/polym17111515)
Supplement: Supplementary file 1 [file polymers-17-01515-s001.zip]

Archive with 1 entries (1 files):
- polymers-3648064-supplementary.pdf
